# Supplementary material for: Comprehensive Assessment of Local and Exotic Sorghum Genotypes for Forage Production and Quality Under Drought Conditions
Source: Scientifica (Cairo). 2025 Nov 28;2025:9158280. doi: 10.1155/sci5/9158280 (PMC12680474; doi:10.1155/sci5/9158280)
Supplement: Supporting Information 2 — Supporting Material File 2 provides quantitative data on the performance of sorghum genotypes under varying drought stress levels. It includes mean values of morphological and physiological traits, as well as correlation analyses among these traits, supporting the main findings of the study. [file 9158280.f2.xlsx]

## Sheet: Morphological Traits
		Supplementary Table 2. Morphological traits of 70 genotypes screened under three drought levels
		Genotypes	Control (T1)						PEG (5%) T2						PEG (10%) T3
			RL	SL	RFW	SFW	RDW	SDW	RL	SL	RFW	SFW	RDW	SDW	RL	SL	RFW	SFW	RDW	SDW
		Sorg-1	9.3±0.82	23.1333	0.074	0.308	0.019	0.1016	13.6333	19.1±	0.13±	0.197667	0.034	0.0464	20.8	11.3	0.165	0.176333	0.047	0.0385947
		Sorg-2	16.3±0.65	23.3333	0.084	0.429	0.025	0.1436	20.2333	21.0667	0.121	0.231667	0.036	0.0610526	21.4	18.3	0.144	0.208667	0.0413667	0.058
		Sorg-3	16.1±0.52	30.4667	0.104	0.41	0.028	0.11398	19.2	27.134	0.162	0.398	0.045	0.0966667	28.7	17.4333	0.185667	0.353	0.0483333	0.075
		Sorg-4	22.8±0.63	27.135	0.104	0.402	0.0285	0.107	27	19.546	0.172	0.334667	0.058	0.0913333	29.3667	16.8654	0.195	0.314667	0.069	0.079
		Sorg-5	15.3±0.78	31.3	0.129123	0.4704	0.0216667	0.123582	19.3	27.2356	0.147	0.232667	0.038	0.0686667	29.1667	16.1354	0.201	0.257	0.055	0.072
		Sorg-6	14.5±0.61	18.7667	0.102	0.225	0.029453	0.079114	16.567	12.528	0.123	0.108	0.03942	0.0357895	19.0333	13.28	0.165	0.129	0.057	0.045
		Sorg-7	11.7±0.88	32.7333	0.103433	0.358	0.02	0.11252	15.3333	29.8667	0.125733	0.364667	0.043	0.085	30.8667	13.4667	0.175	0.341667	0.075	0.089
		Sorg-8	15.1±1.41	31.5	0.172	0.4593	0.0549333	0.1291	19.8667	28.9333	0.195333	0.449333	0.062	0.103733	28.9333	17.3	0.2134	0.426	0.071	0.074
		Sorg-9	16±0.76	29.1667	0.0919	0.4331	0.031	0.161	19.2	21.233	0.112	0.160333	0.028	0.0384567	27.3	17.468	0.189	0.187	0.068	0.050478
		Sorg-10	20.5±88	33.1333	0.108	0.415	0.0353333	0.123	24.5	28.8	0.120333	0.224667	0.039484	0.06598	31.1333	22.5	0.206	0.212333	0.054	0.04591
		Sorg-11	16.7±83	31.7	0.092	0.393	0.0273333	0.10212	20.6333	18.9333	0.134	0.323667	0.0293333	0.0765267	29.7667	18.7	0.173	0.347667	0.038	0.0566667
		Sorg-12	16.5±0.84	25.0333	0.0933333	0.3422	0.0212	0.099	19.8667	21.0667	0.175	0.205333	0.0443333	0.06787	22.7333	8.56667	0.237	0.183	0.069	0.0656667
		Sorg-13	15.4±1.4	24.8667	0.145	0.321	0.043	0.094	17.25	34.3667	0.165	0.191	0.048	0.0647333	22.9333	13.5	0.196667	0.165	0.059	0.0413333
		Sorg-14	22.3±1.75	34.8667	0.165333	0.528	0.0266667	0.1286	29.664	29.7	0.195	0.479	0.03107	0.118	33	31	0.201	0.402533	0.049	0.0784
		Sorg-15	21.02±1.33	32.8333	0.0943333	0.434	0.0193333	0.1221	25.235	30.1667	0.135	0.346667	0.041	0.0785912	29.167	25	0.152667	0.338333	0.052	0.068
		Sorg-16	13.06±0.82	24.8667	0.174	0.304	0.061	0.093	17.7	16.0667	0.124667	0.13	0.031	0.0479	22.5667	15.4	0.193	0.127667	0.071	0.0425767
		Sorg-17	15±1.2	26.6667	0.126	0.171	0.0314	0.058	17.6667	29.8667	0.134	0.107333	0.042	0.0311233	24.7333	11.7333	0.196	0.0993333	0.065	0.0241043
		Sorg-18	12.8±1.4	23.7	0.138	0.234	0.0316667	0.07166	16.9667	26.9333	0.147333	0.177	0.026	0.0591	21.7667	15.0333	0.186	0.147733	0.065	0.0410267
		Sorg-19	13.9±0.84	25.6333	0.08711	0.309	0.019	0.0951047	19.333	26.2	0.123667	0.114667	0.0373333	0.0348	23.4667	11.7667	0.249	0.101	0.073	0.0304333
		Sorg-20	12±0.65	27.4667	0.09117	0.404	0.024	0.123458	21.3333	28.8	0.120667	0.216	0.0393333	0.0583333	25.1667	14.0333	0.146	0.196333	0.058	0.0451387
		Sorg-21	13.8±1.7	21.1	0.119667	0.313	0.0236667	0.112347	17.4333	19.1667	0.131	0.156667	0.0266667	0.045	19.1667	15.5	0.145	0.153667	0.049	0.03842
		Sorg-22	11.4±1.4	27.9667	0.084	0.343	0.025849	0.102474	13.546	21.0667	0.098	0.156	0.039	0.0423	26.1333	17.5667	0.2252	0.166	0.069	0.0438
		Sorg-23	16.63	24.2667	0.127	0.296	0.032	0.08597	19.7667	32.0333	0.197	0.114333	0.054	0.0385833	22.1	11.6	0.222	0.108	0.0672	0.034795
		Sorg-24	19.4	30.3667	0.0986667	0.332	0.028	0.1397	22.4667	31.0333	0.125	0.265333	0.041	0.0606667	28.0667	15.1667	0.187	0.242667	0.065	0.0538
		Sorg-25	11.7	20.9667	0.1356	0.401	0.0327173	0.12442	15.6333	30.1667	0.140667	0.137667	0.0323333	0.03975	19.0333	13.7	0.2383	0.132667	0.07894	0.0283457
		Sorg-26	10.1667	19.1	0.134333	0.254	0.0393333	0.078124	13.9667	16.0667	0.153	0.137333	0.043	0.03945	17.3	12.1667	0.165	0.156	0.0575894	0.03845
		Sorg-27	12.8333	26.4667	0.137667	0.298	0.0314333	0.1213	16.6667	29.8667	0.146	0.172333	0.034	0.0572133	19.653	14.5	0.157333	0.152667	0.043	0.0419367
		Sorg-28	19.6333	25.1	0.117667	0.248	0.024	0.1078	22.8	27.9333	0.121667	0.114333	0.028	0.05104	27.894	20.9667	0.2115	0.110333	0.069	0.0333333
		Sorg-29	3.93333	33.1333	0.119333	0.401	0.0346073	0.126	8.36667	21.003	0.125667	0.231	0.0381733	0.07178	10.235	22.4	0.191	0.265	0.075	0.0648889
		Sorg-30	9.23333	31.3333	0.121333	0.367	0.028	0.1085	11.238	29.4667	0.123	0.276667	0.0433333	0.095	13.2333	21.23	0.138	0.255333	0.044	0.0579
		Sorg-31	8.001	28.5	0.11	0.264	0.0213667	0.092101	9.645	19.1667	0.116333	0.22	0.03	0.0383333	11.589	15.8333	0.155	0.203667	0.056	0.028
		Sorg-32	10.425	24.3333	0.128	0.494	0.02919	0.1482	13.569	21.0667	0.169	0.267	0.05421	0.057	16.233	11.2333	0.25	0.221	0.065	0.047
		Sorg-33	11.523	17.4333	0.112	0.201	0.021	0.079138	14.569	33.7	0.117	0.0776667	0.02419	0.03	19.5	19.6	0.145	0.0576667	0.041	0.015
		Sorg-34	13.365	25.5333	0.111333	0.387	0.028	0.11291	17.233	29.3667	0.122333	0.225667	0.039	0.0541	23.5	15.2	0.128	0.194	0.043	0.037476
		Sorg-35	15.3	32.6333	0.115	0.545	0.0286667	0.149	21.236	30.1667	0.125	0.491667	0.041	0.088	23.659	17.1	0.133	0.473667	0.044	0.07
		Sorg-36	10.4	26.9	0.143333	0.502	0.0303333	0.1324	14.8333	17.4	0.153	0.312	0.04	0.0724667	24.6	12.5333	0.222	0.275	0.068	0.042
		Sorg-37	14.5667	28.8333	0.124667	0.568	0.036	0.153	17.579	29.8667	0.148	0.342667	0.0484333	0.0756667	18.133	16.2	0.21	0.319333	0.065	0.0523333
		Sorg-38	17.7	36.4333	0.100667	0.743	0.02731	0.201	19.568	28.9333	0.120667	0.581333	0.041	0.118367	21.7333	19.8	0.159	0.475213	0.052	0.0918164
		Sorg-39	18.8	39.9667	0.0903333	0.772	0.018	0.212	22.9667	26.2	0.111667	0.441667	0.0343333	0.0776667	25.236	20.8	0.27337	0.387	0.057	0.0563333
		Sorg-40	15.6333	25.5667	0.125	0.404	0.02712	0.1291	19.2667	28.8	0.127333	0.215667	0.0343333	0.048	23.2667	16.9667	0.181	0.253	0.053	0.078
		Sorg-41	15.3	33.9333	0.177	0.432	0.05425	0.152	16.326	19.1667	0.198	0.322	0.061	0.111667	18.236	13.3667	0.2593	0.299667	0.068	0.0893333
		Sorg-42	19.365	29.0667	0.0981667	0.621	0.0281933	0.194	21.565	21.0667	0.107667	0.430333	0.0393333	0.094	24.4667	22.6333	0.22693	0.404333	0.062	0.068
		Sorg-43	17.9	42.4	0.125	0.818	0.044	0.2681	19.236	34.3667	0.156	0.616	0.052	0.124	21.598	15.7333	0.2793	0.501	0.069	0.097
		Sorg-44	19.659	34	0.152	0.707	0.032	0.205	22.581	28.7	0.172	0.482	0.048	0.108	26.288	24.9667	0.214	0.366	0.069	0.067484
		Sorg-45	9.46667	28.9333	0.138	0.765	0.0453333	0.215	13.5333	29.8333	0.162667	0.360333	0.059	0.0942307	17.6596	11.6	0.24743	0.235667	0.075	0.056474
		Sorg-46	12.8	20.0667	0.101	0.382	0.025	0.146	16.1667	16.0667	0.112	0.107333	0.029	0.0357567	18.1667	19.2667	0.126	0.0871033	0.045	0.021
		Sorg-47	13.5667	19.4333	0.086	0.29	0.023	0.15	14.3	29.8667	0.092	0.138	0.027	0.048	17.2667	15.1333	0.115	0.118667	0.038	0.0286667
		Sorg-48	12.2667	17.9667	0.0983233	0.359	0.016	0.161	15.667	28.9667	0.103933	0.1041	0.033	0.0303333	16.6667	14.3667	0.195	0.091034	0.056	0.0233333
		Sorg-49	13	20.7667	0.0613333	0.444	0.0194	0.13217	15.3	26.2	0.081	0.116	0.0266667	0.056	18.8333	13.3667	0.246	0.0963333	0.062	0.0316333
		Sorg-50	18.235	30.0667	0.114667	0.517	0.026	0.185	20.354	28.8	0.123	0.269	0.032	0.084	21.25	13.6	0.138	0.205933	0.042	0.0567433
		Sorg-51	12.7667	18.0333	0.0586667	0.446	0.0183333	0.153	15.878	19.1667	0.0783333	0.244667	0.021	0.072499	16.6667	14.5	0.117	0.225	0.026	0.0793333
		Sorg-52	8.745	13.6	0.0855	0.431	0.021	0.115	9.73333	21.1333	0.0961333	0.0556667	0.023	0.0166667	11.2667	16.4	0.273	0.0493333	0.072	0.0103333
		Sorg-53	16.1667	25.8333	0.0837333	0.581	0.0253333	0.20115	18.1	33.0333	0.104667	0.299	0.0346667	0.079104	19.3521	18.1667	0.165	0.189667	0.061	0.04599
		Sorg-54	19.2	26.8	0.0940333	0.396	0.0263507	0.146	20.369	29.7	0.107557	0.127333	0.036	0.047122	21.5333	13.5333	0.161	0.08112	0.043	0.018
		Sorg-55	22.263	29.8	0.0758333	0.537	0.0146667	0.194	23.649	30.1667	0.077	0.315333	0.0233333	0.108	25.364	14.4667	0.136	0.142967	0.039	0.0283593
		Sorg-56	14.6667	22.2	0.0828	0.482	0.0273333	0.1142	15.326	16.0667	0.0955633	0.150333	0.032	0.0481043	17.6333	13.3	0.183	0.0781407	0.052	0.012
		Sorg-57	17.852	26.2333	0.0817667	0.274	0.0246667	0.08155	19.3667	29.8667	0.0944	0.104867	0.031351	0.038	21.364	17.4333	0.106	0.0722333	0.035	0.007
		Sorg-58	21.3667	29.5	0.083	0.362	0.0146667	0.1068	22.9333	28.2667	0.0890667	0.16	0.0227333	0.05114	27.6667	15.1	0.169	0.124733	0.049	0.035
		Sorg-59	6.3	33.7	0.0912333	0.653	0.0309667	0.201579	7.646	26.2	0.102467	0.31	0.032	0.098	8.2354	17.1667	0.241	0.125	0.069	0.0342
		Sorg-60	3.16667	21.6333	0.0866667	0.317	0.0269667	0.1038	6.83333	28.8	0.0919	0.128667	0.036	0.03572	8.221	18.5	0.144	0.112333	0.059	0.0313557
		Sorg-61	15.265	34.2667	0.134	0.667	0.023	0.201594	17.661	19.1667	0.151	0.423	0.038	0.101358	19.875	14.5333	0.239	0.276667	0.048	0.06375
		Sorg-62	19.2667	37	0.099	0.784	0.021	0.2484	21.165	21.4	0.119	0.448667	0.041	0.107267	22.8667	20.9	0.291	0.428667	0.071	0.0526667
		Sorg-63	18.561	26.8	0.118667	0.338	0.0286667	0.107	21.265	33.3667	0.123667	0.215	0.0314667	0.0675	24.698	16.8333	0.142	0.098	0.052	0.0219
		Sorg-64	21.7333	33.6333	0.066	0.566	0.019	0.1585	26.464	29.7	0.0873333	0.340667	0.021	0.114667	31.0346	12.7	0.149	0.219333	0.047	0.0459333
		Sorg-65	21.8667	31.1	0.0883333	0.761	0.0243333	0.199235	24.9	30.3667	0.111333	0.433	0.0373333	0.0943333	29.1667	22.9667	0.253	0.321	0.084	0.074
		Sorg-66	29.1	46.5333	0.132333	0.769	0.041	0.2376	31.265	16.0667	0.155667	0.51	0.046	0.146903	35.7667	17.1	0.268	0.349445	0.071	0.0676547
		Sorg-67	23.1333	31.8667	0.0693333	0.635	0.012	0.1899	25.668	29.8667	0.189333	0.599	0.059	0.158032	27.2667	25.1333	0.178	0.478	0.052	0.09102
		Sorg-68	21.659	29.6	0.081	0.541	0.0349587	0.14274	23.9667	26.0667	0.159	0.380333	0.041	0.085	27.267	11.6333	0.196	0.29319	0.061	0.057
		Sorg-69	25.4333	34.9333	0.12	0.693	0.049	0.185203	29.7	26.4667	0.173	0.523	0.057	0.136921	33	21.7667	0.263	0.415983	0.071	0.0899
		Sorg-70	24.9	29.4	0.135667	0.371	0.033	0.108204	28.446	28.8	0.151333	0.281	0.0486667	0.0810373	35.468	17.4	0.207	0.265333	0.071	0.054

## Sheet: Physiological and Quality Trait
			Supplementary Table 3. Physiological and Quality traits of 70 genotypes screened under three drought levels
			Genotypes	Control (T1)									PEG (5%) T2									PEG (10%) T3
				Chlorophyll	CP	ADF	NDF	Ash	CF	HCN	RWC	PC	Chlorophyll	CP	ADF	NDF	Ash	CF	HCN	RWC	PC	Chlorophyll	CP	ADF	NDF	Ash	CF	HCN	RWC	PC
			Sorg-1	47.894	25.558	18.158	43.872	15.658	3.95333	105.403	88.125	836.741	36.925	23.225	15.163	39.1333	12.2	3.124	145.494	85.625	914	29.717	17.954	17.857	32.932	7.055	1.512	193.827	83.692	995.256
			Sorg-2	42.914	23.858	19.325	47.415	16.292	3.94	92.104	94.458	859.408	32.25	18.8	16.73	42.2	13.2333	3.024	128.862	91.958	936.667	29.617	16.654	14.5667	34.499	8.088	1.812	176.795	90.425	1185.26
			Sorg-3	50.737	25.639	17.892	43.606	15.158	3.96667	315.246	89.458	940.741	42.058	24.658	16.13	39.5667	12.2667	3.224	299.658	87.625	1017.33	35.417	20.054	13.3	33.899	11.113	2.178	499.765	86.258	1166.37
			Sorg-4	49.514	27.458	16.158	41.872	15.358	4.11	186.56	93.125	805.234	40.154	25.325	13.363	36.9333	12.1	3.324	223.318	90.625	982.667	36.017	20.054	11.2	31.132	6.955	1.912	271.451	91.256	1132.07
			Sorg-5	43.614	24.992	22.992	48.706	15.258	4.19	221.458	88.625	796.241	37.383	22.879	20.363	40.235	12	3.224	190.638	86.292	873.333	28.106	20.839	21.8965	36.814	10.1	1.812	238.771	84.558	914.586
			Sorg-6	45.347	27.492	19.858	45.572	15.292	4.06	221.659	87.792	869.408	38.525	25.292	16.663	40.9667	11.9667	3.224	258.75	84.958	947	31.45	19.688	14.8333	34.432	6.488	1.745	306.95	83.158	1096.47
			Sorg-7	47.547	27.125	16.425	42.139	15.192	3.93667	165.89	85.192	809.457	41.325	25.258	14.163	35.256	12.2	3.224	174.798	82.958	986.667	34.583	20.254	11.258	29.503	7.322	2.078	138.257	84.2569	1135.8
			Sorg-8	41.447	27.858	19.592	45.306	15.858	4.08667	180.357	90.958	935.574	34.792	21.28	16.196	40.5667	12.1667	3.224	217.282	88.292	1013	27.35	18.854	14.2	33.965	8.114	1.378	265.849	86.225	1162.84
			Sorg-9	40.047	27.192	18.858	47.415	15.258	4.11333	257.903	82.125	814.269	34.225	25.325	16.589	40.6333	12.2667	3.224	293.994	80.292	1035.67	29.819	19.721	14.1667	34.358	7.788	2.078	341.861	78.925	1184.8
			Sorg-10	47.547	27.358	18.858	44.572	15.325	4.13333	124.576	90.792	911.074	41.058	20.36	16.196	41.3667	12.2	3.324	161.334	85.269	988.333	34.183	19.088	14.0333	33.965	7.055	2.045	209.334	89.258	1037.26
			Sorg-11	50.614	27.892	18.192	43.906	15.358	3.95333	77.848	88.792	779.408	43.758	25.958	15.596	38.2667	12.3	3.191	114.606	86.292	856.667	36.95	19.688	17.569	33.365	10.115	1.978	162.539	84.858	1005.87
			Sorg-12	53.614	27.458	20.425	46.139	15.458	3.96	142	84.458	782.408	44.492	25.158	17.463	42.3	12.0333	3.024	223.59	81.958	859.667	42.818	18.888	15.3	35.232	6.888	1.445	178.598	83.257	1009.24
			Sorg-13	42.114	20.236	18.492	44.206	17.925	3.96667	129.203	84.792	755.074	36.292	21.125	16.563	38.1	14.8667	3.124	165.294	82.958	831.667	29.483	18.988	13.7333	34.332	10.388	1.912	213.227	81.525	980.869
			Sorg-14	45.147	28.558	18.792	44.506	19.258	3.75333	146.752	90.792	1006.41	38.658	26.692	16.263	38.4333	14.8667	2.924	195.51	83.259	1083.67	31.917	20.421	14.1	34.032	13.133	1.778	231.377	86.925	1232.8
			Sorg-15	45.08	26.258	19.958	45.672	16.492	4.13	134.258	88.958	915.908	38.758	24.092	17.296	41.4333	13.2	3.324	121.598	86.625	993	31.717	17.988	14.9667	35.065	9.003	1.878	170.297	87.1459	1142.44
			Sorg-16	43.347	26.392	13.458	39.172	17.858	4.61667	474.307	82.792	869.074	36.525	18.569	10.163	32.9	14.4333	3.724	523.398	79.958	946.667	34.508	17.488	8.33333	27.932	8.955	2.145	559.698	78.158	1096.24
			Sorg-17	39.347	24.725	9.058	36.415	23.458	4.81	193.351	84.192	748.008	33.125	22.792	6.73	29.569	20.4	4.024	241.842	81.958	825	34.839	16.788	7.598	24.499	15.522	2.812	277.775	80.275	974.202
			Sorg-18	44.814	23.942	6.458	32.172	24.5896	4.78667	414.281	85.2458	583.241	38.158	22.008	3.696	28.6667	18.6333	4.024	463.206	74.2598	785.258	31.35	17.821	1.7	21.465	16.002	2.812	499.139	79.608	591.256
			Sorg-19	46.947	21.0237	7.858	35.415	20.825	4.97333	343.043	86.792	860.408	41.125	20.975	5.696	28.569	17.5333	3.924	391.134	84.958	4	34.083	17.621	6.259	23.465	13.055	2.478	427.301	83.042	1086.44
			Sorg-20	44.847	24.142	10.492	36.206	19.725	4.57333	530.872	85.792	673.741	38.358	21.842	7.53	31.8667	12.1257	3.824	579.63	79.256	751	31.183	17.821	5.36667	25.299	11.155	2.245	615.93	81.242	900.569
			Sorg-21	42.247	22.542	12.925	38.639	18.758	4.65333	307.499	85.092	647.441	36.125	20.608	10.696	34.7	15.7	3.824	355.89	82.958	991.258	36.506	16.954	8.16667	28.465	10.922	2.612	391.823	81.275	873.536
			Sorg-22	43.147	22.508	8.092	33.806	22.358	4.91	272.088	87.925	780.941	36.858	19.458	5.796	28.6667	19.4	4.024	320.646	85.625	858	30.15	16.854	3.43333	23.565	14.455	2.912	356.479	84.042	1007.1
			Sorg-23	36.914	24.575	9.225	34.939	21.392	4.46667	186.781	89.425	804.108	30.458	22.408	6.43	27.9667	18.1	3.724	245.506	81.245	881.333	23.417	18.421	4.23333	24.199	12.988	2.278	271.673	87.254	1030.77
			Sorg-24	42.572	24.008	7.625	33.339	22.625	4.61	266.577	87.558	605.641	35.958	21.708	4.896	27.269	19.2	3.824	325.102	85.292	785.246	28.783	17.921	5.269	21.813	14.288	2.245	351.402	83.142	712.259
			Sorg-25	40.88	23.042	8.158	33.872	20.992	4.75667	375.64	89.792	658.408	34.392	22.569	5.563	29.2	17.9333	3.791	475.259	82.154	735.667	27.583	16.643	3.4	23.332	12.788	2.578	421.258	86.1254	884.869
			Sorg-26	41.047	24.275	6.958	32.672	25.392	4.76	222.784	88.458	569.476	34.558	22.475	4.496	25	19.1248	3.924	281.542	85.958	1050.24	30.515	18.454	2.33333	22.265	17.322	2.845	307.342	84.308	856.258
			Sorg-27	47.947	29.613	6.525	32.239	21.858	4.73667	92.041	88.792	765.346	41.792	27.446	4.03	29.4667	18.5667	4.024	150.466	81.2598	942	34.75	19.721	4.236	21.799	13.755	2.578	176.633	84.608	1091.44
			Sorg-28	41.614	27.413	7.558	33.272	25.192	4.57667	344.627	86.792	739.25	35.792	17.569	5.263	27.4333	21.7667	3.724	402.718	84.958	1015.67	28.617	17.721	2.43333	23.032	17.288	2.145	429.018	82.808	1165.24
			Sorg-29	41.68	28.913	8.158	33.872	22.558	4.74667	154.172	89.292	729.574	34.692	26.979	5.063	32.3333	19.5	3.858	213.43	86.292	956.258	33.819	18.421	6.235	22.832	13.855	2.645	239.363	84.508	843.26
			Sorg-30	48.947	24.256	7.225	32.939	24.592	4.46667	121.443	87.125	781.236	42.458	25.579	4.563	26.9	21.4667	3.658	180.201	84.625	958.333	38.54	17.521	2.4	22.332	16.322	2.378	206.201	82.775	1107.6
			Sorg-31	49.38	27.913	17.358	43.072	15.458	4.02	57.919	86.858	841.008	43.158	21.1	14.796	38.0667	12.1667	3.258	86.41	78.2569	918	36.117	22.512	12.3667	27.514	7.288	1.812	142.577	83.1247	1042.44
			Sorg-32	44.414	27.146	17.592	43.306	16.392	4.06	78.807	86.625	692.908	38.092	24.846	14.796	37.7	14.7854	3.124	163.258	84.292	770	30.917	16.954	12.4667	32.565	7.988	1.545	107.255	82.142	894.569
			Sorg-33	47.247	27.146	18.158	43.872	15.758	4.13333	638.917	83.458	571.741	41.092	25.213	15.896	38.5	12.7	3.291	667.342	81.292	772.446	34.283	17.488	13.4	33.665	7.888	2.078	723.275	79.508	692.246
			Sorg-34	42.78	26.142	18.058	43.772	15.425	3.88667	219.387	82.636	702.241	36.458	24.108	15.53	37.5667	14.175	3.058	247.978	80.303	779.333	29.55	17.854	13.2	33.299	7.288	1.745	304.011	78.419	903.636
			Sorg-35	46.58	26.408	17.992	43.706	15.658	4.09667	368.316	84.14	696.274	40.292	24.242	15.363	39.0667	12.3667	3.324	396.874	81.84	897.246	37.83	18.021	13	33.132	7.422	1.878	453.041	79.823	792.365
			Sorg-36	44.849	23.0569	18.358	44.072	16.025	4.15	335.511	88.925	769.258	40.225	24.375	15.263	39.5333	12.6	3.258	364.402	86.292	999.256	33.05	17.821	13.2333	33.032	7.322	1.678	420.702	84.142	898.25
			Sorg-37	46.547	26.208	17.158	42.872	15.258	3.94333	290.491	87.425	586.774	40.425	24.275	14.93	37.1333	12.2	3.158	318.882	81.758	663.667	33.617	18.221	12.4	25.501	7.422	1.945	374.815	86.247	787.869
			Sorg-38	50.047	25.175	17.725	43.439	15.692	3.68667	511.843	91.892	617.236	43.458	23.242	15.03	40.4333	12.6333	2.924	540.701	89.292	995.333	37.616	16.721	16.2598	27.514	7.388	1.712	596.634	87.508	1119.54
			Sorg-39	46.78	22.365	19.625	45.339	15.092	4.24	282.184	88.458	731.458	40.292	18.257	16.796	40.1333	11.8	3.191	310.942	85.958	1009	33.25	16.921	14.6333	34.565	6.655	1.745	367.109	83.942	1133.44
			Sorg-40	44.514	26.108	17.525	43.239	14.992	3.70667	195.939	86.792	705.074	38.692	23.808	15.23	39.5667	11.5667	2.958	224.03	78.7458	906.256	34.509	18.054	12.4	29.814	7.088	1.378	280.33	82.808	845.258
			Sorg-41	44.814	25.342	17.925	43.639	15.592	4.12	257.236	87.792	709.123	39.525	23.408	15.33	39	12.5333	3.291	285.994	85.292	887	31.517	16.988	13.1667	27.514	7.388	2.078	341.927	83.508	1011.2
			Sorg-42	49.147	26.975	15.558	41.272	16.258	4.26667	275.327	90.458	756.125	44.525	17.589	13.73	36.8667	13.3	3.358	303.418	81.47	1065.33	36.617	19.388	14.2569	31.499	8.822	2.245	359.251	86.942	1189.44
			Sorg-43	45.58	27.575	17.458	43.172	14.892	3.8	236.477	89.625	705.266	40.125	25.408	14.463	36.5667	11.6	3.058	265.402	82.2569	1095.26	31.883	18.821	12.4667	32.232	6.288	1.612	321.569	84.942	893.256
			Sorg-44	43.447	26.342	19.592	45.306	15.858	4.04333	142.329	89.525	656.236	38.092	24.042	16.563	38.5333	12.4333	3.258	171.154	86.958	1024.67	29.717	17.554	14.4667	34.332	7.222	1.678	227.454	84.808	1149.24
			Sorg-45	45.747	23.975	19.558	45.272	16.258	3.79	105.831	89.592	668.247	40.325	22.042	16.83	40.3	13.2	2.824	134.722	86.958	856	32.317	16.888	14.8	34.599	7.922	1.612	190.655	85.175	980.202
			Sorg-46	43.247	27.008	12.925	38.639	18.258	4.49333	203.121	84.258	613.274	38.492	25.108	10.896	33.6333	15.2333	3.658	231.346	82.292	915.269	30.517	20.621	8.2	28.665	10.622	2.478	287.246	80.542	814.169
			Sorg-47	44.814	29.258	10.325	36.039	18.558	4.57	150.749	83.358	684.841	39.958	24.808	7.93	29.8	15.2667	3.858	179.074	81.292	761.667	31.717	23.112	5.33333	25.699	10.555	2.412	235.241	79.275	886.102
			Sorg-48	41.872	26.675	7.558	33.272	22.158	4.87	371.184	84.225	639.641	39.725	24.375	4.496	26.6	18.7333	3.991	400.042	81.625	717	31.35	19.254	6.2369	22.265	13.488	2.412	456.342	79.475	841.569
			Sorg-49	50.147	26.308	8.892	34.606	20.192	4.84667	226.085	83.325	640.874	44.992	24.375	6.43	27.5	17.1333	3.958	254.71	80.958	718	36.983	19.488	4.13333	24.199	12.122	2.745	310.643	79.175	842.202
			Sorg-50	46.514	28.242	10.158	38.021	23.825	5.5	575.258	85.269	666.941	41.425	26.375	7.83	32.2687	20.8333	4.691	710.93	80.958	744	33.483	21.554	5.46667	23.503	15.888	3.545	675.459	79.242	868.136
			Sorg-51	42.614	26.308	8.458	35.416	19.558	4.78667	185.035	83.192	648.674	37.592	24.142	5.896	29.4	16.2667	4.024	213.526	80.958	725.667	29.35	19.388	5.268	19.813	11.388	2.578	269.693	78.942	850.102
			Sorg-52	50.414	25.508	10.425	36.139	18.592	4.99333	181.6	86.4587	788.074	45.125	23.175	7.43	33.0667	15.1333	4.058	210.358	77.258	865.333	36.717	18.154	5.26667	25.199	9.988	2.445	266.691	79.775	989.936
			Sorg-53	40.38	22.0366	10.292	36.006	17.825	4.93333	358.259	87.792	785.256	35.092	26.3587	7.696	33.1667	14.7667	4.091	487.162	85.292	1125.26	33.027	24.112	5.53333	20.502	9.622	2.878	543.095	83.508	1008.87
			Sorg-54	47.047	24.075	13.958	39.672	21.358	4.52	109.403	83.458	589.408	42.425	22.075	11.963	35.1667	12.968	3.691	137.494	81.625	666	34.35	17.721	9.13333	29.732	14.444	2.412	193.494	79.775	790.269
			Sorg-55	52.247	25.508	7.525	33.239	22.992	4.77333	196.648	84.458	658.408	46.958	23.375	4.73	26.3333	19.7333	3.991	225.406	81.958	735.667	38.75	18.354	2.56667	14.481	13.133	2.578	281.539	79.975	860.069
			Sorg-56	40.447	26.208	11.625	37.339	22.725	4.75	346.258	83.625	611.908	35.325	23.875	8.796	29.2667	19.2667	3.858	475.282	81.292	689	29.776	19.021	6.46667	26.565	14.288	2.245	531.615	79.108	813.602
			Sorg-57	41.814	25.975	12.192	37.906	19.792	4.47667	353.159	87.458	820.074	36.192	24.042	9.263	32.1	16.7333	3.691	382.25	84.625	897.667	28.183	18.688	7.43333	27.032	11.255	2.478	438.183	82.842	1021.87
			Sorg-58	46.414	24.108	8.492	34.206	16.358	4.58667	189.787	84.858	655.341	42.392	22.275	6.263	26.9	13.4	3.824	218.278	82.625	732.333	33.483	17.521	3.83333	14.391	8.522	2.712	274.111	80.942	856.436
			Sorg-59	45.08	25.475	9.558	35.272	22.325	5.14	250.236	85.625	659.908	40.625	23.342	6.596	32.125	19.0667	4.091	379.45	82.958	737.333	31.417	18.154	4.6	21.834	13.755	2.678	435.583	80.975	861.736
			Sorg-60	44.114	26.708	10.658	38.404	21.058	4.07333	147.815	85.125	631.741	40.492	24.375	8.33	34.259	15.269	3.324	175.906	78.2598	708.333	36.508	16.112	5.5	19.503	14.115	1.712	232.239	81.108	832.936
			Sorg-61	48.947	23.342	17.858	43.572	16.892	3.68667	158.687	90.125	868.741	44.658	21.408	15.263	43.1333	13.8333	2.858	187.445	87.625	946	35.65	16.388	13.1	33.032	8.688	1.645	243.378	85.842	1070.2
			Sorg-62	46.747	28.675	19.325	45.039	14.392	3.75333	290.033	95.425	715.269	42.825	26.708	17.063	40.2	11.3	2.858	318.425	93.292	987.333	33.783	21.054	14.5333	34.832	6.522	1.612	374.391	91.475	1111.57
			Sorg-63	44.047	23.0126	17.358	43.072	14.825	3.8	195.472	88.258	798.608	39.958	24.242	14.763	39.5667	10.2478	3.058	224.03	85.958	875.667	30.75	18.421	16.259	32.532	6.622	1.645	280.163	83.975	1000.07
			Sorg-64	45.947	26.008	18.925	44.639	16.925	4.11	274.569	94.425	886.774	41.692	23.675	15.963	39.6667	13.4667	3.324	303.293	91.958	964	32.283	17.688	13.7667	33.732	8.355	1.712	359.627	89.775	1088.6
			Sorg-65	50.08	27.375	16.158	41.872	16.425	4.32333	695.56	95.225	956.641	46.692	25.442	14.463	36.7	13.3667	3.358	723.418	93.625	1033	37.683	20.321	11.4	32.232	9.122	2.145	779.351	91.842	1157.2
			Sorg-66	45.147	26.908	16.892	42.606	14.692	3.76	320.611	90.125	844.074	40.858	25.242	14.563	36.5333	11.9	2.924	349.369	87.625	921.333	32.117	19.221	12.4	32.332	6.755	1.978	405.035	86.108	1045.27
			Sorg-67	39.85	22.3059	21.025	46.739	15.958	3.60333	242.396	96.125	625.265	34.508	23.375	18.23	38.9	12.7	2.891	271.154	93.625	995.667	31.95	17.354	16.0667	35.999	7.555	1.478	327.287	91.642	1120.07
			Sorg-68	46.214	26.542	19.758	45.472	16.958	3.63667	206.297	90.458	523.266	35.608	24.208	17.096	41.2667	13.5	2.758	234.722	88.292	916.333	32.85	15.423	14.6	34.865	8.688	1.145	358.125	86.108	1040.94
			Sorg-69	43.847	26.742	19.625	49.404	15.125	3.94667	647.856	89.2569	723.269	33.575	24.808	17.696	39.4333	12.0667	3.058	675.948	81.2547	992.667	31.217	19.454	14.8667	17.834	7.588	1.845	731.881	83.842	1116.87
			Sorg-70	47.599	22.0125	15.058	40.772	15.958	3.96667	198.085	90.292	645.269	34.208	23.508	11.963	35.9333	10.4789	3.158	227.343	85.2548	788.333	31.85	22.112	13.256	23.271	10.103	1.945	283.277	89.2569	912.536

## Sheet: Moepho-Physio and Quality trait
		Supplementary Table 6. Physiological and Quality traits of 70 genotypes screened under three drought levels
		Normal														Drought Stress
		Genotype	PH	LA	CP	Ash	CF	TDN	GFY	NDF	ADF	PC	chlorophyll	RWC	HCN	PH	LA	CP	Ash	CF	TDN	GFY	NDF	ADF	PC	chlorophyll	RWC	HCN
		sorg-5	189.2	411.54	9.31	11.45	34.03	76.76	595.53	32.17	32.25	593.54	44.11	86.64	85.92	243.2	306.29	7.79	13.95	23.56	73.51	502.97	32.17	30.72	614.16	37.3	79.66	109.99
		sorg-6	120.27	352.11	6.54	10.35	32.59	67.76	505.1	31.32	30.19	630.94	37.28	85.31	120.26	99.77	246.86	3.79	8.45	18.47	64.51	412.54	29.78	32.02	705.67	30.07	78.26	144.36
		sorg-13	171.77	356.7	9.83	13.24	38.71	68.36	490.16	28.92	23.33	556.93	44.08	82.55	65.36	225.77	261.45	8.05	15.74	29.45	64.11	417.6	28.92	26.16	631.54	42.41	75.87	89.33
		sorg-14	127.24	309.37	7	12.46	30.83	59.36	411.83	28.03	28.69	695.61	31.84	82.85	86.81	104.44	214.12	4.05	7.98	18.71	55.11	339.27	28.62	30.86	770.17	29.21	81.27	104.74
		sorg-18	132.59	357.9	7.48	15.93	37.07	62.79	424.07	18.5	16.53	563.21	41.89	74.09	229.06	113.09	242.65	5.03	10.82	22.61	59.05	415.51	16.3	18.53	466.21	35.25	74.19	247.02
		sorg-23	188.8	433.61	11.55	12.04	36.74	71.79	515.78	19.03	19.07	611.96	36.13	81.08	120.56	242.8	318.36	9.03	14.64	27.48	68.05	507.22	19.03	21.26	686.67	29.32	81.84	133.65
		sorg-27	197.89	397.59	9.58	13.49	32.86	73.2	768.5	16.58	19.01	641.04	38.44	81.04	72.42	251.89	272.34	8.06	16.09	23.61	69.72	695.94	16.58	18.81	715.76	31.7	79.14	85.5
		sorg-28	128.5	337.69	6.81	16.35	40.02	64.2	677.6	17.21	17.21	677.97	39.93	84.74	198.6	108	212.44	4.06	11.53	25.56	60.72	605.04	17.81	20.04	752.76	35.8	77.34	211.75
		sorg-33	133.12	312.58	8.4	10.19	31.57	69.37	420.57	28.49	28.39	555.35	37.38	81.29	330.4	110.32	177.33	5.45	5.42	19.44	65.12	358.01	28.66	30.89	515.25	28.1	74.25	358.37
		sorg-34	117.6	312.65	9.87	10.89	33.26	59.69	716.66	27.92	28.55	533.77	38.88	80.66	108.21	97.1	207.4	7.42	5.74	21.13	56.44	624.1	28.65	30.88	595.92	31.8	73.52	136.22
		sorg-37	210.17	372.43	11.23	10.26	32	78.37	511.42	20.5	27.39	500.82	38.75	81.75	156.1	264.17	237.18	9.45	12.86	22.74	74.12	448.86	20.5	29.92	562.92	31.71	80.99	184.06
		sorg-41	196.88	400.43	13.94	13.75	40.26	68.69	784.44	22.87	28.52	600.38	36.88	85.64	133.6	251.33	295.18	11.42	16.65	31	65.44	691.88	22.87	30.68	662.48	34.86	78.61	161.57
		sorg-46	133.23	257.78	7.24	8.89	28.17	63.15	605.99	23.23	22.79	612.07	40.92	81.88	105.06	110.43	162.53	4.49	4.11	15.71	58.9	533.43	23.26	25.49	561.52	34.18	74.88	133.01
		sorg-47	127.97	328.38	6.52	9.73	29.07	67.72	454.19	19.63	20.17	551.46	34.63	81.13	87.02	108.47	213.13	3.57	4.59	19.61	63.98	445.63	20.53	22.76	613.68	27.18	73.86	115.1
		sorg-55	134.17	271.24	6.94	10.48	28.69	64.67	447.45	16.11	17.35	537.82	34	81.74	109.86	113.67	145.99	4.49	5.33	14.56	61.19	374.89	9.26	19.51	600.02	29.6	74.5	137.93
		sorg-60	114.3	383.89	9.04	8.47	31.57	62.33	388.9	24.25	20.49	523.3	41.05	78.25	84.69	91.5	248.64	6.29	8.1	19.44	58.08	326.34	14.5	23.32	585.61	34.18	75.85	112.85
		sorg-62	198.87	317.22	10.01	11.67	33.84	72.15	745.43	29.42	29.13	647.54	32.72	92.88	148.31	273.45	221.97	8.49	14.57	23.69	67.9	672.87	29.42	31.66	709.65	34.43	85.82	176.3
		sorg-66	185.79	395.71	9.35	10.13	33.87	76.72	581.52	27.17	27.23	618.62	37.99	87.46	165.83	260.06	280.46	7.57	13.03	25.08	72.98	572.96	27.17	29.4	680.59	31.18	80.69	193.66
		sorg-67	204.38	351.95	11.01	13.23	32.92	73.67	588.16	30.78	30.85	668.53	40.9	93.4	133.09	251.52	226.7	8.49	16.03	23.67	70.19	515.6	30.78	33.01	730.73	33.86	86.17	161.16
		sorg-70	181.39	463.78	11.81	12.34	37.9	71.33	528.79	18.27	28.25	563.2	38.35	85.25	110.35	256.08	328.53	10.29	15.14	28.64	67.08	466.23	18.27	26.96	625.3	31.18	84	138.32
